# Supplementary material for: S-nitrosylation attenuates pregnane X receptor hyperactivity and acetaminophen-induced liver injury
Source: JCI Insight. 2024 Jan 23;9(2):e172632. doi: 10.1172/jci.insight.172632 (PMC10906221; doi:10.1172/jci.insight.172632)
Supplement: Supporting data values [file jciinsight-9-172632-s010.xlsx]

## Sheet: Fig. 1A
WB quantification	SNO-PXR/total-PXR (FC)
	Vehicle	GSNO
	0.962696	4.92182
	1.07167	4.08167
	1.01011	2.72754
	1.00832	5.00298
	0.970275	4.58578
	0.976937	3.87086

## Sheet: Fig. 1B
WB quantification	SNO-PXR/total-PXR (FC)
	Vehicle	DETA-NO
	1.049	6.56093
	0.762872	5.88217
	0.94119	6.15455
	0.941167	5.26486
	1.09564	4.63968
	1.21014	3.78517

## Sheet: Fig. 1C
WB quantification	SNO-PXR/total-PXR (FC)
	Vehicle	GSNO
	1.09473	6.2904
	1.05756	7.71282
	0.961215	7.21763
	0.949864	4.71841
	0.955137	6.28301
	0.981496	7.60483

## Sheet: Fig. 1D
WB quantification	SNO-PXR/total-PXR (FC)
	Vehicle	GSNO
	1.11622	3.91342
	0.905901	2.35723
	0.953019	2.09945
	1.1123	3.85439
	0.912561	1.84214

## Sheet: Fig. 1E
WB quantification	SNO-PXR/total-PXR (FC)
	Vehicle	DETA-NO
	0.959673	4.45952
	1.04873	3.96988
	1.09697	7.60801
	0.978267	5.46098
	0.916359	7.4324

## Sheet: Fig. 1F
WB quantification	SNO-PXR/total-PXR (FC)
	WT	GSNOR-/-
	0.795565	2.13934
	0.69912	5.64268
	1.46493	5.96792
	0.858308	3.47788
	1.18208	7.16603

## Sheet: Fig. 2A
	Vehicle			GSNO
DMSO	0.986588	1.17095	0.842462	0.262611	0.644132	0.189461
Rifampicin	1.33832	1.63686	1.35078	0.341917	0.326757	0.388772
SR12813	1.51723	1.97133	1.5685	0.326757	0.528393	0.557261

## Sheet: Fig. 2B
	Vehicle				GSNO
DMSO	1.14146	0.786683	1.25274	1.03588	0.483611	0.213771	0.391681	0.313766
Rifampicin	3.3533	2.58168	4.46759	2.6305	0.364378	0.530005	1.08	1.08455
SR12813	4.78204	2.9666	4.28385	4.52051	0.46247	0.462792	1.14908	1.19648

## Sheet: Fig. 2C
	Vehicle				GSNO
DMSO	1.1883	0.875606	0.963139	0.972958	0.584478	0.269342	0.31947	0.380074
Rifampicin	3.2635	3.06732	4.70237	4.21563	0.42469	0.377392	0.924906	0.874254
SR12813	6.21274	3.81938	3.7785	4.39119	0.496869	0.506801	0.96695	0.975485

## Sheet: Fig. 2D
	Vehicle				GSNO
Mock	1.25549	1.07048	0.84572	0.828315	0.316056	0.324941	0.260301	0.214381
VP-PXR	2.96545	2.54603	1.82545	1.62254	0.658955	0.53896	0.492519	0.194555

[truncated: 62 more sheets: Fig. 2E, Fig. 2F, Fig. 2G, Fig. 2H, Fig. 2I, Fig. 3A, Fig. 3B, Fig. 3C, Fig. 3D, Fig. 3E, Fig. 3F, Fig. 4A, Fig. 4B, Fig. 4C, Fig. 4D, Fig. 4E, Fig. 4F, Fig. 5C, Fig. 5D, Fig. 5E …]
